# Supplementary material for: Enhanced Absorption with Graphene-Coated Silicon Carbide Nanowires for Mid-Infrared Nanophotonics
Source: Nanomaterials (Basel). 2021 Sep 8;11(9):2339. doi: 10.3390/nano11092339 (PMC8465231; doi:10.3390/nano11092339)
Supplement: Supplementary file 1 [file nanomaterials-11-02339-s001.zip]

Archive with 1 entries (1 files):
- nanomaterials-1345520-supplementary.pdf
